# Supplementary material for: Arene Variation of Highly Cytotoxic Tridentate Naphthoquinone-Based Ruthenium(II) Complexes and In-Depth In Vitro Studies
Source: Pharmaceutics. 2022 Nov 15;14(11):2466. doi: 10.3390/pharmaceutics14112466 (PMC9699003; doi:10.3390/pharmaceutics14112466)
Supplement: Supplementary file 1 [file pharmaceutics-14-02466-s001.zip]

Archive with 1 entries (1 files):
- pharmaceutics-1999801-supplementary.pdf
